# Supplementary material for: Development and immunopathological characteristics of an Alternaria-induced chronic rhinosinusitis mouse model
Source: PLoS One. 2020 Jun 16;15(6):e0234731. doi: 10.1371/journal.pone.0234731 (PMC7297365; doi:10.1371/journal.pone.0234731)
Supplement: S1 Data — (XLS) [file pone.0234731.s002.xls]

## Sheet: Sheet1
mouse serum
Alta1		ng/ml			ng/ml			ng/ml
	8주 PBS	0		8주 Alt	1.37441		8주 ip X Alt	0.2809
	8주 PBS	0.431383		8주 Alt	0.581865		8주 ip X Alt	0.0702251
	8주 PBS	0.591897		8주 Alt	0.160514		8주 ip X Alt	0.531704
	8주 PBS	0.842701		8주 Alt	*		8주 ip X Alt	*
	8주 PBS	0.872797		8주 Alt	1.1537		8주 ip X Alt	0.250804
	8주 PBS	0.411318		8주 Alt	0.973119		8주 ip X Alt	1.87601
	8주 PBS	1.07344		8주 Alt	0.692219		8주 ip X Alt	1.57505
				8주 Alt	1.48476		8주 ip X Alt	1.03331
		0.603362			0.917226			0.802572
		ng/ml			ng/ml			ng/ml
	16주 PBS	0.551768		16주 Alt	0.632026		16주 ip X Alt
	16주 PBS	0.391254		16주 Alt	0.491576		16주 ip X Alt	*
	16주 PBS	*		16주 Alt	0.441415		16주 ip X Alt	*
	16주 PBS	0.611961		16주 Alt	0.14045		16주 ip X Alt	0.300965
	16주 PBS	0.662122		16주 Alt	1.63524		16주 ip X Alt	0.391254
	16주 PBS	1.13363		16주 Alt	0.351125		16주 ip X Alt	*
	16주 PBS	0.902894		16주 Alt	0.461479		16주 ip X Alt	0.331061
		0.708939			0.59333			0.341093
mouse IgE		ng/ml			ng/ml			ng/ml
	8주 PBS	110.65		8주 Alt	1056.88		8주 ip X Alt	261.25
	8주 PBS	220.64		8주 Alt	448.125		8주 ip X Alt	991.25
	8주 PBS	76.52		8주 Alt	478.75		8주 ip X Alt	60					8 weeks	16 weeks
	8주 PBS			8주 Alt	835.625		8주 ip X Alt	975.625				NC	202.1	302.2
	8주 PBS	295.65		8주 Alt	417.5		8주 ip X Alt					ALTwOVA	528.2	712.3
	8주 PBS	140.652		8주 Alt	505		8주 ip X Alt					ALTsOVA	398.2	704.3
	8주 PBS	368.75		8주 Alt	338.125		8주 ip X Alt	31.25
				8주 Alt	145.625		8주 ip X Alt	70
		202.144			528.203			398.229
		135.07			287.39			460.571
		ng/ml			ng/ml			ng/ml
	16주 PBS	390.32		16주 Alt	766.25		16주 ip X Alt
	16주 PBS	372.5		16주 Alt	518.125		16주 ip X Alt	121.25
	16주 PBS	416.875		16주 Alt			16주 ip X Alt	1225
	16주 PBS			16주 Alt	985.625		16주 ip X Alt
	16주 PBS	209.52		16주 Alt	797.5		16주 ip X Alt	856.875
	16주 PBS	307.25		16주 Alt	590.625		16주 ip X Alt	428.125
	16주 PBS	117.5		16주 Alt	615.625		16주 ip X Alt	890
		302.328			712.292			704.25
		121.753			171.307			431.599
