# Supplementary material for: Development and immunopathological characteristics of an Alternaria-induced chronic rhinosinusitis mouse model
Source: PLoS One. 2020 Jun 16;15(6):e0234731. doi: 10.1371/journal.pone.0234731 (PMC7297365; doi:10.1371/journal.pone.0234731)
Supplement: S2 Data — (XLS) [file pone.0234731.s003.xls]

## Sheet: stain
inflammation	Rt LW	Rt ST	Rt NS	Lt LW	Lt ST	Lt NS					Thickeness	Rt MS	Rt ST	Rt septum	Lt MS	Lt ST	Lt septum			Goblet cell	LW	ST	NS
10/5 8주 PBS	0	0	0	1	0	1					10/5 8주 PBS	35	32	37	36	37	34			10/5 8주 PBS	8	4	1
10/5 8주 PBS	1	0	1	1	0	0					10/5 8주 PBS	40	48	30	46	42	37			10/5 8주 PBS	6	8	4
10/5 8주 IPX Alt	1	2	2	1	2	2					10/5 8주 IPX Alt	46	50	37	45	49	28			10/5 8주 IPX Alt	9	13	15
10/5 8주 IPX Alt	2	0	1	1	2	2					10/5 8주 IPX Alt	43	49	38	45	51	39			10/5 8주 IPX Alt	5	9	2
10/5 8주 IPX Alt	1	2	2	1	1	1					10/5 8주 IPX Alt	41	36	38	38	38	41			10/5 8주 IPX Alt	17	15	24
12/14 16주 PBS	1	0	1	0	0	2					12/14 16주 PBS	38	35	32	39	37	40			12/14 16주 PBS	17	16	2
12/14 16주 PBS	2	0	0	2	1	1					12/14 16주 PBS	42	35	30	39	40	34			12/14 16주 PBS	9	11	4
12/14 16주 IPX Alt	1	1	2	1	1	2					12/14 16주 IPX Alt	42	42	35	53	62	32			12/14 16주 IPX Alt	40	55	14
12/14 16주 IPX Alt	2	1	1	2	1	2					12/14 16주 IPX Alt	47	43	38	48	43	34			12/14 16주 IPX Alt	3	5	2
2/18 16주 PBS	0	1	1	1	0	1					2/18 16주 PBS	36	37	34	38	39	32			2/18 16주 PBS	3	6	26
2/18 16주 PBS	0	0	1	1	0	1					2/18 16주 PBS	49	31	41	36	26	30			2/18 16주 PBS	7	3	22
2/18 16주 Alt	2	2	1	1	1	2					2/18 16주 Alt	35	40	41	35	30	35			2/18 16주 Alt	46	55	51
2/18 16주 Alt	1	0	1	1	2	2					2/18 16주 Alt	36	33	43	28	27	48			2/18 16주 Alt	0	2	59
2/18 16주 IPX Alt	2	2	1	0	2	1					2/18 16주 IPX Alt	40		42	46	42	40			2/18 16주 IPX Alt	15	14	55
2/18 16주 IPX Alt	1	2	1	2	2	2					2/18 16주 IPX Alt	42	39	45	43	36	42			2/18 16주 IPX Alt	51	37	33
3/11 8주 PBS	0	0	0	1	2	0					3/11 8주 PBS	26	23	50	27	24	49			3/11 8주 PBS	0	0	33
3/11 8주 Alt	1	2	2	1	1	1					3/11 8주 Alt	26	21	42	31	32	47			3/11 8주 Alt	55	66	9
3/11 8주 Alt	1	2	2	2	2	1					3/11 8주 Alt	30	28	43	34	34	50			3/11 8주 Alt	0	2	36
3/11 8주 IPX Alt	1	1	2	1	1	2					3/11 8주 IPX Alt	39	47	37	43	43	41			3/11 8주 IPX Alt	25	22	10
5/3 16주 Alt	1	1	2	2	1	1					5/3 16주 Alt		30	37	38	28	45			5/3 16주 Alt			43
5/3 16주 Alt	1	1	2	1	2	1					5/3 16주 Alt	27	25	45	28	24	39			5/3 16주 Alt	1	1	55
5/17 8주 PBS	1	0	1	1	0	0					5/17 8주 PBS	35	33	36	34	35	34			5/17 8주 PBS	2	3	3
5/17 8주 Alt	1	2	2	2	1	2					5/17 8주 Alt	42	44	38	45	48	41			5/17 8주 Alt	9	5	25
AVERAGE											AVERAGE									AVERAGE
inflammation	Rt MS	Rt ST	Rt septum	Lt MS	Lt ST	Lt septum					Thickeness	Rt MS	Rt ST	Rt septum	Lt MS	Lt ST	Lt septum			Goblet cell	LW	ST	NS
8주 PBS	0.5	0	0.5	1	0.5	0.25	0.458333				8주 PBS	34	34	38.25	35.75	34.5	38.5	35.8333		8주 PBS	4	3.75	10.25	#NAME?
8주 Alt	1	2	2	1.66667	1.33333	1.33333	1.55556				8주 Alt	32.6667	31	41	36.6667	38	46	37.5556		8주 Alt	21.3333	24.3333	23.3333	23
8주 IPX Alt	1.25	1.25	1.75	1	1.5	1.75	1.41667				8주 IPX Alt	42.25	45.5	37.5	42.75	45.25	37.25	41.75		8주 IPX Alt	14	14.75	12.75	13.8333
16주 PBS	0.75	0.25	0.75	1	0.25	1.25	0.708333				16주 PBS	41.25	34.5	34.25	38	35.5	34	36.25		16주 PBS	9	9	13.5	10.5
16주 Alt	1.25	1	1.5	1.25	1.5	1.5	1.33333				16주 Alt	32.6667	32	41.5	32.25	27.25	41.75	34.5694		16주 Alt	15.6667	19.3333	52	29
16주 IPX Alt	1.5	1.5	1.25	1.25	1.5	1.75	1.45833				16주 IPX Alt	42.75	41.3333	40	47.5	45.75	37	42.3889		16주 IPX Alt	27.25	27.75	26	27

## Sheet: cytospin
	eosinophil	neutrophil	lymphocyte	total
10/5 8주 PBS	5	2	6	13
10/5 8주 PBS	6	2	3	11
12/14 16주 PBS	15	5	4	24
12/14 16주 PBS	13	2	5	20
12/14 16주 IPX Alt	45	1	2	48
12/14 16주 IPX Alt	32	5	3	40
2/18 16주 PBS	15	4	5	24
2/18 16주 PBS	13	2	7	22
2/18 16주 Alt	8	7	4	19
2/18 16주 Alt	11	7	3	21
2/18 16주 Alt	9	5	6	20
2/18 16주 Alt	12	9	8	29
2/18 16주 IPX Alt	39	12	7	58
2/18 16주 IPX Alt	27	8	6	41
3/11 8주 PBS	7	3	5	15
3/11 8주 PBS	5	2	4	11
3/11 8주 Alt	23	5	4	32
3/11 8주 Alt	18	7	6	31
3/11 8주 Alt	15	2	5	22
3/11 8주 Alt	18	8	4	30
3/11 8주 IPX Alt	23	15	3	41
3/11 8주 IPX Alt	27	11	5	43
5/3 16주 PBS	15	2	7	24
5/3 16주 Alt	15	1	7	23
5/3 16주 Alt	17	1	9	27
5/3 16주 Alt	18	1	8	27
5/3 16주 IPX Alt	26	14	9	49
5/17 8주 PBS	10	2	5	17
5/17 8주 PBS	9	3	6	18
5/17 8주 PBS	10	2	1	13
5/17 8주 Alt	15	9	5	29
5/17 8주 Alt	23	13	3	39
average	eosinophil	neutrophil	lymphocyte	total
8주 PBS	7.42857	2.28571	4.28571	14
8주 Alt	18.6667	7.33333	4.5	30.5
8주 IPX Alt	25	13	4	42
16주 PBS	14.2	3	5.6	22.8
16주 Alt	12.8571	4.42857	6.42857	23.7143
16주 IPX Alt	33.8	8	5.4	47.2
8W PBS
8W Alt+OVA
8W Alt
16W PBS
16W Alt+OVA
16W Alt
