# Supplementary material for: Development and immunopathological characteristics of an Alternaria-induced chronic rhinosinusitis mouse model
Source: PLoS One. 2020 Jun 16;15(6):e0234731. doi: 10.1371/journal.pone.0234731 (PMC7297365; doi:10.1371/journal.pone.0234731)
Supplement: S3 Data — (XLS) [file pone.0234731.s004.xls]

## Sheet: T-bet
T-bet										b-actin	T-bet	dCt	ddCt	2-ddCt			b-actin	T-bet	dCt	ddCt	2-ddCt
		b-actin	T-bet	dCt	ddCt	2-ddCt			16주 PBS	13.9	28.39	14.49	0	1		8주 PBS	14.67	22.69	8.02	0	1
	16주 PBS	13.9	28.39	14.49	0	1			16주 PBS	15.14	23.57	8.43	-6.06	66.7178		8주 PBS	14.27	22.4	8.13	0.11	0.926588
	16주 Alt	14.71	26.02	11.31	-3.18	9.06307			16주 PBS	15.42	24.73	9.31	-5.18	36.2523		8주 PBS	15.28	23.94	8.66	0.64	0.641713
	16주 Alt	14.45	23.69	9.24	-5.25	38.0546			16주 Alt	14.71	26.02	11.31	-3.18	9.06307		8주 Alt	14.9	23.58	8.68	0.66	0.632878
	16주 ip X Alt	14.85	23.21	8.36	-6.13	70.0348			16주 Alt	14.45	23.69	9.24	-5.25	38.0546		8주 Alt	14.67	24.23	9.56	1.54	0.343885
									16주 Alt	14.89	24.98	10.09	-4.4	21.1121		8주 Alt	15.15	23.02	7.87	-0.15	1.10957
	8주 PBS	14.67	22.69	8.02	0	1			16주 ip X Alt	14.85	23.21	8.36	-6.13	70.0348		8주 Alt	14.91	22.58	7.67	-0.35	1.27456
	8주 Alt	14.9	23.58	8.68	0.66	0.632878			16주 ip X Alt	15.33	25.26	9.93	-4.56	23.5883		8주 Alt	15.71	22.89	7.18	-0.84	1.79005
	8주 Alt	14.67	24.23	9.56	1.54	0.343885			16주 ip X Alt	14.49	23.23	8.74	-5.75	53.8174		8주 ip X Alt	14.38	24.29	9.91	1.89	0.269807
	8주 ip X Alt	14.38	24.29	9.91	1.89	0.269807										8주 ip X Alt	15.27	23.22	7.95	-0.07	1.04972
																8주 ip X Alt	18.66	23.44	4.78	-3.24	9.44794
	16주 PBS	15.14	23.57	8.43	0	1				b-actin	T-bet	dCt	ddCt	2-ddCt		8주 ip X Alt	18.17	23.35	5.18	-2.84	7.1602
	16주 PBS	15.42	24.73	9.31	0.88	0.543367			16주 PBS	13.9	28.39	14.49	6.06	0.0149885
	16주 Alt	14.89	24.98	10.09	1.66	0.316439			16주 PBS	15.14	23.57	8.43	0	1			b-actin	T-bet	dCt	ddCt	2-ddCt
	16주 ip X Alt	15.33	25.26	9.93	1.5	0.353553			16주 PBS	15.42	24.73	9.31	0.88	0.543367		8주 PBS	14.67	22.69	8.02	-0.11	1.07923
	16주 ip X Alt	14.49	23.23	8.74	0.31	0.806642			16주 Alt	14.71	26.02	11.31	2.88	0.135842		8주 PBS	14.27	22.4	8.13	0	1
									16주 Alt	14.45	23.69	9.24	0.81	0.570382		8주 PBS	15.28	23.94	8.66	0.53	0.692555
	8주 PBS	14.27	22.4	8.13	0	1			16주 Alt	14.89	24.98	10.09	1.66	0.316439		8주 Alt	14.9	23.58	8.68	0.55	0.68302
	8주 PBS	15.28	23.94	8.66	0.53	0.692555			16주 ip X Alt	14.85	23.21	8.36	-0.07	1.04972		8주 Alt	14.67	24.23	9.56	1.43	0.371131
	8주 Alt	15.15	23.02	7.87	-0.26	1.19748			16주 ip X Alt	15.33	25.26	9.93	1.5	0.353553		8주 Alt	15.15	23.02	7.87	-0.26	1.19748
	8주 Alt	14.91	22.58	7.67	-0.46	1.37554			16주 ip X Alt	14.49	23.23	8.74	0.31	0.806642		8주 Alt	14.91	22.58	7.67	-0.46	1.37554
	8주 Alt	15.71	22.89	7.18	-0.95	1.93187										8주 Alt	15.71	22.89	7.18	-0.95	1.93187
	8주 ip X Alt	15.27	23.22	7.95	-0.18	1.13288				b-actin	T-bet	dCt	ddCt	2-ddCt		8주 ip X Alt	14.38	24.29	9.91	1.78	0.291183
	8주 ip X Alt	18.66	23.44	4.78	-3.35	10.1965			16주 PBS	13.9	28.39	14.49	5.18	0.0275845		8주 ip X Alt	15.27	23.22	7.95	-0.18	1.13288
	8주 ip X Alt	18.17	23.35	5.18	-2.95	7.72749			16주 PBS	15.14	23.57	8.43	-0.88	1.84038		8주 ip X Alt	18.66	23.44	4.78	-3.35	10.1965
									16주 PBS	15.42	24.73	9.31	0	1		8주 ip X Alt	18.17	23.35	5.18	-2.95	7.72749
									16주 Alt	14.71	26.02	11.31	2	0.25
									16주 Alt	14.45	23.69	9.24	-0.07	1.04972			b-actin	T-bet	dCt	ddCt	2-ddCt
									16주 Alt	14.89	24.98	10.09	0.78	0.582367		8주 PBS	14.67	22.69	8.02	-0.64	1.55833
									16주 ip X Alt	14.85	23.21	8.36	-0.95	1.93187		8주 PBS	14.27	22.4	8.13	-0.53	1.44393
									16주 ip X Alt	15.33	25.26	9.93	0.62	0.650671		8주 PBS	15.28	23.94	8.66	0	1
									16주 ip X Alt	14.49	23.23	8.74	-0.57	1.48452		8주 Alt	14.9	23.58	8.68	0.02	0.986233
																8주 Alt	14.67	24.23	9.56	0.9	0.535887
																8주 Alt	15.15	23.02	7.87	-0.79	1.72907
																8주 Alt	14.91	22.58	7.67	-0.99	1.98618
																8주 Alt	15.71	22.89	7.18	-1.48	2.78949
																8주 ip X Alt	14.38	24.29	9.91	1.25	0.420448
																8주 ip X Alt	15.27	23.22	7.95	-0.71	1.6358
																8주 ip X Alt	18.66	23.44	4.78	-3.88	14.723
																8주 ip X Alt	18.17	23.35	5.18	-3.48	11.1579

## Sheet: GATA-3
GATA-3										b-actin	T-bet	dCt	ddCt	2-ddCt			b-actin	T-bet	dCt	ddCt	2-ddCt
		b-actin	T-bet	dCt	ddCt	2-ddCt			16주 PBS	15.02	27.13	12.11	0	1		8주 PBS	15.49	22.98	7.49	0	1
	16주 PBS	15.02	27.13	12.11	0	1			16주 PBS	15.78	23.36	7.58	-4.53	23.1029		8주 PBS	15.07	21.81	6.74	-0.75	1.68179
	16주 Alt	15.49	25.98	10.49	-1.62	3.07375			16주 PBS	16.51	24.77	8.26	-3.85	14.42		8주 PBS	15.31	23.04	7.73	0.24	0.846745
	16주 Alt	15.51	24.16	8.65	-3.46	11.0043			16주 Alt	15.49	25.98	10.49	-1.62	3.07375		8주 Alt	16.24	23.87	7.63	0.14	0.907519
	16주 ip X Alt	16.21	23.46	7.25	-4.86	29.0406			16주 Alt	15.51	24.16	8.65	-3.46	11.0043		8주 Alt	15.51	24.24	8.73	1.24	0.423373
									16주 Alt	15.55	24.66	9.11	-3	8		8주 Alt	15.81	21.97	6.16	-1.33	2.51403
	8주 PBS	15.49	22.98	7.49	0	1			16주 ip X Alt	16.21	23.46	7.25	-4.86	29.0406		8주 Alt	15.11	21.5	6.39	-1.1	2.14355
	8주 Alt	16.24	23.87	7.63	0.14	0.907519			16주 ip X Alt	16.56	25.29	8.73	-3.38	10.4107		8주 Alt	16.48	22.35	5.87	-1.62	3.07375
	8주 Alt	15.51	24.24	8.73	1.24	0.423373			16주 ip X Alt	15.16	23.15	7.99	-4.12	17.3878		8주 ip X Alt	15.12	24.2	9.08	1.59	0.332171
	8주 ip X Alt	15.12	24.2	9.08	1.59	0.332171										8주 ip X Alt	16.12	22.32	6.2	-1.29	2.44528
																8주 ip X Alt	20.47	22.97	2.5	-4.99	31.779
	16주 PBS	15.78	23.36	7.58	0	1				b-actin	T-bet	dCt	ddCt	2-ddCt		8주 ip X Alt	20.2	23.11	2.91	-4.58	23.9176
	16주 PBS	16.51	24.77	8.26	0.68	0.624165			16주 PBS	15.02	27.13	12.11	4.53	0.0432847
	16주 Alt	15.55	24.66	9.11	1.53	0.346277			16주 PBS	15.78	23.36	7.58	0	1			b-actin	T-bet	dCt	ddCt	2-ddCt
	16주 ip X Alt	16.56	25.29	8.73	1.15	0.450625			16주 PBS	16.51	24.77	8.26	0.68	0.624165		8주 PBS	15.49	22.98	7.49	0.75	0.594604
	16주 ip X Alt	15.16	23.15	7.99	0.41	0.752623			16주 Alt	15.49	25.98	10.49	2.91	0.133046		8주 PBS	15.07	21.81	6.74	0	1
									16주 Alt	15.51	24.16	8.65	1.07	0.476319		8주 PBS	15.31	23.04	7.73	0.99	0.503478
	8주 PBS	15.07	21.81	6.74	0	1			16주 Alt	15.55	24.66	9.11	1.53	0.346277		8주 Alt	16.24	23.87	7.63	0.89	0.539614
	8주 PBS	15.31	23.04	7.73	0.99	0.503478			16주 ip X Alt	16.21	23.46	7.25	-0.33	1.25701		8주 Alt	15.51	24.24	8.73	1.99	0.251739
	8주 Alt	15.81	21.97	6.16	-0.58	1.49485			16주 ip X Alt	16.56	25.29	8.73	1.15	0.450625		8주 Alt	15.81	21.97	6.16	-0.58	1.49485
	8주 Alt	15.11	21.5	6.39	-0.35	1.27456			16주 ip X Alt	15.16	23.15	7.99	0.41	0.752623		8주 Alt	15.11	21.5	6.39	-0.35	1.27456
	8주 Alt	16.48	22.35	5.87	-0.87	1.82766										8주 Alt	16.48	22.35	5.87	-0.87	1.82766
	8주 ip X Alt	16.12	22.32	6.2	-0.54	1.45397				b-actin	T-bet	dCt	ddCt	2-ddCt		8주 ip X Alt	15.12	24.2	9.08	2.34	0.19751
	8주 ip X Alt	20.47	22.97	2.5	-4.24	18.8959			16주 PBS	15.02	27.13	12.11	3.85	0.0693481		8주 ip X Alt	16.12	22.32	6.2	-0.54	1.45397
	8주 ip X Alt	20.2	23.11	2.91	-3.83	14.2215			16주 PBS	15.78	23.36	7.58	-0.68	1.60214		8주 ip X Alt	20.47	22.97	2.5	-4.24	18.8959
									16주 PBS	16.51	24.77	8.26	0	1		8주 ip X Alt	20.2	23.11	2.91	-3.83	14.2215
									16주 Alt	15.49	25.98	10.49	2.23	0.213159
									16주 Alt	15.51	24.16	8.65	0.39	0.76313			b-actin	T-bet	dCt	ddCt	2-ddCt
									16주 Alt	15.55	24.66	9.11	0.85	0.554785		8주 PBS	15.49	22.98	7.49	-0.24	1.18099
									16주 ip X Alt	16.21	23.46	7.25	-1.01	2.01391		8주 PBS	15.07	21.81	6.74	-0.99	1.98618
									16주 ip X Alt	16.56	25.29	8.73	0.47	0.721965		8주 PBS	15.31	23.04	7.73	0	1
									16주 ip X Alt	15.16	23.15	7.99	-0.27	1.20581		8주 Alt	16.24	23.87	7.63	-0.1	1.07177
																8주 Alt	15.51	24.24	8.73	1	0.5
																8주 Alt	15.81	21.97	6.16	-1.57	2.96905
																8주 Alt	15.11	21.5	6.39	-1.34	2.53151
																8주 Alt	16.48	22.35	5.87	-1.86	3.63008
																8주 ip X Alt	15.12	24.2	9.08	1.35	0.392292
																8주 ip X Alt	16.12	22.32	6.2	-1.53	2.88786
																8주 ip X Alt	20.47	22.97	2.5	-5.23	37.5307
																8주 ip X Alt	20.2	23.11	2.91	-4.82	28.2465

## Sheet: IFN-r
IFN-r										b-actin	IFN-r	dCt	ddCt	2-ddCt			b-actin	IFN-r	dCt	ddCt	2-ddCt
		b-actin	IFN-r	dCt	ddCt	2-ddCt			16주 PBS	15.13	31.35	16.22	0	1		8주 PBS	15.51	31.15	15.64	0	1
	16주 PBS	15.13	31.35	16.22	0	1			16주 PBS	15.79	31.11	15.32	-0.9	1.86607		8주 PBS	15.07	31.93	16.86	1.22	0.429283
	16주 Alt	15.54	32.64	17.1	0.88	0.543367			16주 PBS	15.98	30.63	14.65	-1.57	2.96905		8주 PBS	15.31	32.8	17.49	1.85	0.277392
	16주 Alt	15.42	30.35	14.93	-1.29	2.44528			16주 Alt	15.54	32.64	17.1	0.88	0.543367		8주 Alt	15.94	33.1	17.16	1.52	0.348686
	16주 ip X Alt	16.07	32.17	16.1	-0.12	1.08673			16주 Alt	15.42	30.35	14.93	-1.29	2.44528		8주 Alt	15.42	33.06	17.64	2	0.25
									16주 Alt	15.85	31.57	15.72	-0.5	1.41421		8주 Alt	15.81	38.14	22.33	6.69	0.00968522
	8주 PBS	15.51	31.15	15.64	0	1			16주 ip X Alt	16.07	32.17	16.1	-0.12	1.08673		8주 Alt	15.11	32.55	17.44	1.8	0.287175
	8주 Alt	15.94	33.1	17.16	1.52	0.348686			16주 ip X Alt	16.45	29.65	13.2	-3.02	8.11168		8주 Alt	16.48	35.4	18.92	3.28	0.102949
	8주 Alt	15.42	33.06	17.64	2	0.25			16주 ip X Alt	15.23	31.7	16.47	0.25	0.840896		8주 ip X Alt	14.84	33.38	18.54	2.9	0.133972
	8주 ip X Alt	14.84	33.38	18.54	2.9	0.133972										8주 ip X Alt	16.12	30.66	14.54	-1.1	2.14355
																8주 ip X Alt	20.47	34.11	13.64	-2	4
	16주 PBS	15.79	31.11	15.32	0	1				b-actin	IFN-r	dCt	ddCt	2-ddCt		8주 ip X Alt	20.2	40.02	19.82	4.18	0.0551689
	16주 PBS	15.98	30.63	14.65	-0.67	1.59107			16주 PBS	15.13	31.35	16.22	0.9	0.535887
	16주 Alt	15.85	31.57	15.72	0.4	0.757858			16주 PBS	15.79	31.11	15.32	0	1			b-actin	IFN-r	dCt	ddCt	2-ddCt
	16주 ip X Alt	16.45	29.65	13.2	-2.12	4.34694			16주 PBS	15.98	30.63	14.65	-0.67	1.59107		8주 PBS	15.51	31.15	15.64	-1.22	2.32947
	16주 ip X Alt	15.23	31.7	16.47	1.15	0.450625			16주 Alt	15.54	32.64	17.1	1.78	0.291183		8주 PBS	15.07	31.93	16.86	0	1
									16주 Alt	15.42	30.35	14.93	-0.39	1.31039		8주 PBS	15.31	32.8	17.49	0.63	0.646176
	8주 PBS	15.07	31.93	16.86	0	1			16주 Alt	15.85	31.57	15.72	0.4	0.757858		8주 Alt	15.94	33.1	17.16	0.3	0.812252
	8주 PBS	15.31	32.8	17.49	0.63	0.646176			16주 ip X Alt	16.07	32.17	16.1	0.78	0.582367		8주 Alt	15.42	33.06	17.64	0.78	0.582367
	8주 Alt	15.81	38.14	22.33	5.47	0.0225614			16주 ip X Alt	16.45	29.65	13.2	-2.12	4.34694		8주 Alt	15.81	38.14	22.33	5.47	0.0225614
	8주 Alt	15.11	32.55	17.44	0.58	0.668964			16주 ip X Alt	15.23	31.7	16.47	1.15	0.450625		8주 Alt	15.11	32.55	17.44	0.58	0.668964
	8주 Alt	16.48	35.4	18.92	2.06	0.239816										8주 Alt	16.48	35.4	18.92	2.06	0.239816
	8주 ip X Alt	16.12	30.66	14.54	-2.32	4.99332				b-actin	IFN-r	dCt	ddCt	2-ddCt		8주 ip X Alt	14.84	33.38	18.54	1.68	0.312083
	8주 ip X Alt	20.47	34.11	13.64	-3.22	9.31787			16주 PBS	15.13	31.35	16.22	1.57	0.336808		8주 ip X Alt	16.12	30.66	14.54	-2.32	4.99332
	8주 ip X Alt	20.2	40.02	19.82	2.96	0.128514			16주 PBS	15.79	31.11	15.32	0.67	0.628507		8주 ip X Alt	20.47	34.11	13.64	-3.22	9.31787
									16주 PBS	15.98	30.63	14.65	0	1		8주 ip X Alt	20.2	40.02	19.82	2.96	0.128514
									16주 Alt	15.54	32.64	17.1	2.45	0.183011
									16주 Alt	15.42	30.35	14.93	0.28	0.823591			b-actin	IFN-r	dCt	ddCt	2-ddCt
									16주 Alt	15.85	31.57	15.72	1.07	0.476319		8주 PBS	15.51	31.15	15.64	-1.85	3.605
									16주 ip X Alt	16.07	32.17	16.1	1.45	0.366021		8주 PBS	15.07	31.93	16.86	-0.63	1.54756
									16주 ip X Alt	16.45	29.65	13.2	-1.45	2.73208		8주 PBS	15.31	32.8	17.49	0	1
									16주 ip X Alt	15.23	31.7	16.47	1.82	0.283221		8주 Alt	15.94	33.1	17.16	-0.33	1.25701
																8주 Alt	15.42	33.06	17.64	0.15	0.90125
																8주 Alt	15.81	38.14	22.33	4.84	0.0349152
																8주 Alt	15.11	32.55	17.44	-0.05	1.03526
																8주 Alt	16.48	35.4	18.92	1.43	0.371131
																8주 ip X Alt	14.84	33.38	18.54	1.05	0.482968
																8주 ip X Alt	16.12	30.66	14.54	-2.95	7.72749
																8주 ip X Alt	20.47	34.11	13.64	-3.85	14.42
																8주 ip X Alt	20.2	40.02	19.82	2.33	0.198884

## Sheet: IL-10
IL-10										b-actin	IL-10	dCt	ddCt	2-ddCt			b-actin	IL-10	dCt	ddCt	2-ddCt
		b-actin	IL-10	dCt	ddCt	2-ddCt			16주 PBS	15.02	32.01	16.99	0	1		8주 PBS	15.49	29.22	13.73	0	1
	16주 PBS	15.02	32.01	16.99	0	1			16주 PBS	15.78	30.86	15.08	-1.91	3.75809		8주 PBS	15.07	31.12	16.05	2.32	0.200267
	16주 Alt	15.49	31.03	15.54	-1.45	2.73208			16주 PBS	16.51	30.45	13.94	-3.05	8.28212		8주 PBS	15.31	33.67	18.36	4.63	0.040386
	16주 Alt	15.51	30.76	15.25	-1.74	3.34035			16주 Alt	15.49	31.03	15.54	-1.45	2.73208		8주 Alt	16.24	29.37	13.13	-0.6	1.51572
	16주 ip X Alt	16.21	30.51	14.3	-2.69	6.45313			16주 Alt	15.51	30.76	15.25	-1.74	3.34035		8주 Alt	15.51	29.87	14.36	0.63	0.646176
									16주 Alt	15.55	30.52	14.97	-2.02	4.05584		8주 Alt	15.81	30.51	14.7	0.97	0.510506
	8주 PBS	15.49	29.22	13.73	0	1			16주 ip X Alt	16.21	30.51	14.3	-2.69	6.45313		8주 Alt	15.11	31.16	16.05	2.32	0.200267
	8주 Alt	16.24	29.37	13.13	-0.6	1.51572			16주 ip X Alt	16.56	33.82	17.26	0.27	0.82932		8주 Alt	16.48	31.97	15.49	1.76	0.295248
	8주 Alt	15.51	29.87	14.36	0.63	0.646176			16주 ip X Alt	15.16	31.8	16.64	-0.35	1.27456		8주 ip X Alt	15.12	32.09	16.97	3.24	0.105843
	8주 ip X Alt	15.12	32.09	16.97	3.24	0.105843										8주 ip X Alt	16.12	31.7	15.58	1.85	0.277392
																8주 ip X Alt	20.47	36.63	16.16	2.43	0.185565
	16주 PBS	15.78	30.86	15.08	0	1				b-actin	IL-10	dCt	ddCt	2-ddCt		8주 ip X Alt	20.2	38.08	17.88	4.15	0.0563282
	16주 PBS	16.51	30.45	13.94	-1.14	2.20381			16주 PBS	15.02	32.01	16.99	1.91	0.266093
	16주 Alt	15.55	30.52	14.97	-0.11	1.07923			16주 PBS	15.78	30.86	15.08	0	1			b-actin	IL-10	dCt	ddCt	2-ddCt
	16주 ip X Alt	16.56	33.82	17.26	2.18	0.220676			16주 PBS	16.51	30.45	13.94	-1.14	2.20381		8주 PBS	15.49	29.22	13.73	-2.32	4.99332
	16주 ip X Alt	15.16	31.8	16.64	1.56	0.339151			16주 Alt	15.49	31.03	15.54	0.46	0.726986		8주 PBS	15.07	31.12	16.05	0	1
									16주 Alt	15.51	30.76	15.25	0.17	0.888843		8주 PBS	15.31	33.67	18.36	2.31	0.20166
	8주 PBS	15.07	31.12	16.05	0	1			16주 Alt	15.55	30.52	14.97	-0.11	1.07923		8주 Alt	16.24	29.37	13.13	-2.92	7.56846
	8주 PBS	15.31	33.67	18.36	2.31	0.20166			16주 ip X Alt	16.21	30.51	14.3	-0.78	1.71713		8주 Alt	15.51	29.87	14.36	-1.69	3.22657
	8주 Alt	15.81	30.51	14.7	-1.35	2.54912			16주 ip X Alt	16.56	33.82	17.26	2.18	0.220676		8주 Alt	15.81	30.51	14.7	-1.35	2.54912
	8주 Alt	15.11	31.16	16.05	0	1			16주 ip X Alt	15.16	31.8	16.64	1.56	0.339151		8주 Alt	15.11	31.16	16.05	0	1
	8주 Alt	16.48	31.97	15.49	-0.56	1.47427										8주 Alt	16.48	31.97	15.49	-0.56	1.47427
	8주 ip X Alt	16.12	31.7	15.58	-0.47	1.38511				b-actin	IL-10	dCt	ddCt	2-ddCt		8주 ip X Alt	15.12	32.09	16.97	0.92	0.528509
	8주 ip X Alt	20.47	36.63	16.16	0.11	0.926588			16주 PBS	15.02	32.01	16.99	3.05	0.120742		8주 ip X Alt	16.12	31.7	15.58	-0.47	1.38511
	8주 ip X Alt	20.2	38.08	17.88	1.83	0.281265			16주 PBS	15.78	30.86	15.08	1.14	0.45376		8주 ip X Alt	20.47	36.63	16.16	0.11	0.926588
									16주 PBS	16.51	30.45	13.94	0	1		8주 ip X Alt	20.2	38.08	17.88	1.83	0.281265
									16주 Alt	15.49	31.03	15.54	1.6	0.329877
									16주 Alt	15.51	30.76	15.25	1.31	0.403321			b-actin	IL-10	dCt	ddCt	2-ddCt
									16주 Alt	15.55	30.52	14.97	1.03	0.48971		8주 PBS	15.49	29.22	13.73	-4.63	24.761
									16주 ip X Alt	16.21	30.51	14.3	0.36	0.779165		8주 PBS	15.07	31.12	16.05	-2.31	4.95883
									16주 ip X Alt	16.56	33.82	17.26	3.32	0.100134		8주 PBS	15.31	33.67	18.36	0	1
									16주 ip X Alt	15.16	31.8	16.64	2.7	0.153893		8주 Alt	16.24	29.37	13.13	-5.23	37.5307
																8주 Alt	15.51	29.87	14.36	-4	16
																8주 Alt	15.81	30.51	14.7	-3.66	12.6407
																8주 Alt	15.11	31.16	16.05	-2.31	4.95883
																8주 Alt	16.48	31.97	15.49	-2.87	7.31065
																8주 ip X Alt	15.12	32.09	16.97	-1.39	2.62079
																8주 ip X Alt	16.12	31.7	15.58	-2.78	6.86852
																8주 ip X Alt	20.47	36.63	16.16	-2.2	4.59479
																8주 ip X Alt	20.2	38.08	17.88	-0.48	1.39474

## Sheet: IL-4
IL-4										b-actin	IL-4	dCt	ddCt	2-ddCt			b-actin	IL-4	dCt	ddCt	2-ddCt
		b-actin	IL-4	dCt	ddCt	2-ddCt			16주 PBS	13.9	26.77	12.87	0	1		8주 PBS	14.67	21.04	6.37	0	1
	16주 PBS	13.9	26.77	12.87	0	1			16주 PBS	15.14	22.24	7.1	-5.77	54.5686		8주 PBS	14.27	21.02	6.75	0.38	0.768438
	16주 Alt	14.71	24.67	9.96	-2.91	7.51618			16주 PBS	15.42	23.07	7.65	-5.22	37.2715		8주 PBS	15.28	22.25	6.97	0.6	0.659754
	16주 Alt	14.45	22.38	7.93	-4.94	30.6965			16주 Alt	14.71	24.67	9.96	-2.91	7.51618		8주 Alt	14.9	22.02	7.12	0.75	0.594604
	16주 ip X Alt	14.85	21.42	6.57	-6.3	78.7932			16주 Alt	14.45	22.38	7.93	-4.94	30.6965		8주 Alt	14.67	22.44	7.77	1.4	0.378929
									16주 Alt	14.89	23.41	8.52	-4.35	20.393		8주 Alt	15.15	21.05	5.9	-0.47	1.38511
	8주 PBS	14.67	21.04	6.37	0	1			16주 ip X Alt	14.85	21.42	6.57	-6.3	78.7932		8주 Alt	14.91	21.48	6.57	0.2	0.870551
	8주 Alt	14.9	22.02	7.12	0.75	0.594604			16주 ip X Alt	15.33	23.95	8.62	-4.25	19.0273		8주 Alt	15.71	21.54	5.83	-0.54	1.45397
	8주 Alt	14.67	22.44	7.77	1.4	0.378929			16주 ip X Alt	14.49	21.51	7.02	-5.85	57.68		8주 ip X Alt	14.38	22.67	8.29	1.92	0.264255
	8주 ip X Alt	14.38	22.67	8.29	1.92	0.264255										8주 ip X Alt	15.27	21.54	6.27	-0.1	1.07177
																8주 ip X Alt	18.66	21.48	2.82	-3.55	11.7127
	16주 PBS	15.14	22.24	7.1	0	1				b-actin	IL-4	dCt	ddCt	2-ddCt		8주 ip X Alt	18.17	20.32	2.15	-4.22	18.6357
	16주 PBS	15.42	23.07	7.65	0.55	0.68302			16주 PBS	13.9	26.77	12.87	5.77	0.0183255
	16주 Alt	14.89	23.41	8.52	1.42	0.373712			16주 PBS	15.14	22.24	7.1	0	1			b-actin	IL-4	dCt	ddCt	2-ddCt
	16주 ip X Alt	15.33	23.95	8.62	1.52	0.348686			16주 PBS	15.42	23.07	7.65	0.55	0.68302		8주 PBS	14.67	21.04	6.37	-0.38	1.30134
	16주 ip X Alt	14.49	21.51	7.02	-0.08	1.05702			16주 Alt	14.71	24.67	9.96	2.86	0.137738		8주 PBS	14.27	21.02	6.75	0	1
									16주 Alt	14.45	22.38	7.93	0.83	0.562529		8주 PBS	15.28	22.25	6.97	0.22	0.858565
	8주 PBS	14.27	21.02	6.75	0	1			16주 Alt	14.89	23.41	8.52	1.42	0.373712		8주 Alt	14.9	22.02	7.12	0.37	0.773782
	8주 PBS	15.28	22.25	6.97	0.22	0.858565			16주 ip X Alt	14.85	21.42	6.57	-0.53	1.44393		8주 Alt	14.67	22.44	7.77	1.02	0.493116
	8주 Alt	15.15	21.05	5.9	-0.85	1.8025			16주 ip X Alt	15.33	23.95	8.62	1.52	0.348686		8주 Alt	15.15	21.05	5.9	-0.85	1.8025
	8주 Alt	14.91	21.48	6.57	-0.18	1.13288			16주 ip X Alt	14.49	21.51	7.02	-0.08	1.05702		8주 Alt	14.91	21.48	6.57	-0.18	1.13288
	8주 Alt	15.71	21.54	5.83	-0.92	1.89212										8주 Alt	15.71	21.54	5.83	-0.92	1.89212
	8주 ip X Alt	15.27	21.54	6.27	-0.48	1.39474				b-actin	IL-4	dCt	ddCt	2-ddCt		8주 ip X Alt	14.38	22.67	8.29	1.54	0.343885
	8주 ip X Alt	18.66	21.48	2.82	-3.93	15.2422			16주 PBS	13.9	26.77	12.87	5.22	0.0268302		8주 ip X Alt	15.27	21.54	6.27	-0.48	1.39474
	8주 ip X Alt	18.17	20.32	2.15	-4.6	24.2515			16주 PBS	15.14	22.24	7.1	-0.55	1.46409		8주 ip X Alt	18.66	21.48	2.82	-3.93	15.2422
									16주 PBS	15.42	23.07	7.65	0	1		8주 ip X Alt	18.17	20.32	2.15	-4.6	24.2515
									16주 Alt	14.71	24.67	9.96	2.31	0.20166
									16주 Alt	14.45	22.38	7.93	0.28	0.823591			b-actin	IL-4	dCt	ddCt	2-ddCt
									16주 Alt	14.89	23.41	8.52	0.87	0.547147		8주 PBS	14.67	21.04	6.37	-0.6	1.51572
									16주 ip X Alt	14.85	21.42	6.57	-1.08	2.11404		8주 PBS	14.27	21.02	6.75	-0.22	1.16473
									16주 ip X Alt	15.33	23.95	8.62	0.97	0.510506		8주 PBS	15.28	22.25	6.97	0	1
									16주 ip X Alt	14.49	21.51	7.02	-0.63	1.54756		8주 Alt	14.9	22.02	7.12	0.15	0.90125
																8주 Alt	14.67	22.44	7.77	0.8	0.574349
																8주 Alt	15.15	21.05	5.9	-1.07	2.09943
																8주 Alt	14.91	21.48	6.57	-0.4	1.31951
																8주 Alt	15.71	21.54	5.83	-1.14	2.20381
																8주 ip X Alt	14.38	22.67	8.29	1.32	0.400535
																8주 ip X Alt	15.27	21.54	6.27	-0.7	1.6245
																8주 ip X Alt	18.66	21.48	2.82	-4.15	17.7531
																8주 ip X Alt	18.17	20.32	2.15	-4.82	28.2465

## Sheet: Foxp-3
Foxp-3										b-actin	Foxp-3	dCt	ddCt	2-ddCt			b-actin	Foxp-3	dCt	ddCt	2-ddCt
		b-actin	Foxp-3	dCt	ddCt	2-ddCt			16주 PBS	14.84	26.67	11.83	0	1		8주 PBS	15.16	21.97	6.81	0	1
	16주 PBS	14.84	26.67	11.83	0	1			16주 PBS	15.76	23.91	8.15	-3.68	12.8171		8주 PBS	15.29	22.33	7.04	0.23	0.852635
	16주 Alt	15.4	26.09	10.69	-1.14	2.20381			16주 PBS	16.18	23.58	7.4	-4.43	21.5557		8주 PBS	16.24	24.44	8.2	1.39	0.381565
	16주 Alt	15.15	23.4	8.25	-3.58	11.9588			16주 Alt	15.4	26.09	10.69	-1.14	2.20381		8주 Alt	16.12	23.8	7.68	0.87	0.547147
	16주 ip X Alt	15.88	23	7.12	-4.71	26.1729			16주 Alt	15.15	23.4	8.25	-3.58	11.9588		8주 Alt	15.42	23.87	8.45	1.64	0.320856
									16주 Alt	15.9	25.15	9.25	-2.58	5.9794		8주 Alt	16.3	23.01	6.71	-0.1	1.07177
	8주 PBS	15.16	21.97	6.81	0	1			16주 ip X Alt	15.88	23	7.12	-4.71	26.1729		8주 Alt	15.47	22.39	6.92	0.11	0.926588
	8주 Alt	16.12	23.8	7.68	0.87	0.547147			16주 ip X Alt	16.52	25.31	8.79	-3.04	8.22491		8주 Alt	17.04	22.33	5.29	-1.52	2.86791
	8주 Alt	15.42	23.87	8.45	1.64	0.320856			16주 ip X Alt	15.13	22.98	7.85	-3.98	15.7797		8주 ip X Alt	15.03	24.15	9.12	2.31	0.20166
	8주 ip X Alt	15.03	24.15	9.12	2.31	0.20166										8주 ip X Alt	16.57	23.44	6.87	0.06	0.959264
																8주 ip X Alt	21.13	23.91	2.78	-4.03	16.3362
	16주 PBS	15.76	23.91	8.15	0	1				b-actin	Foxp-3	dCt	ddCt	2-ddCt		8주 ip X Alt	20.79	24.01	3.22	-3.59	12.042
	16주 PBS	16.18	23.58	7.4	-0.75	1.68179			16주 PBS	14.84	26.67	11.83	3.68	0.0780207
	16주 Alt	15.9	25.15	9.25	1.1	0.466516			16주 PBS	15.76	23.91	8.15	0	1			b-actin	Foxp-3	dCt	ddCt	2-ddCt
	16주 ip X Alt	16.52	25.31	8.79	0.64	0.641713			16주 PBS	16.18	23.58	7.4	-0.75	1.68179		8주 PBS	15.16	21.97	6.81	-0.23	1.17283
	16주 ip X Alt	15.13	22.98	7.85	-0.3	1.23114			16주 Alt	15.4	26.09	10.69	2.54	0.171943		8주 PBS	15.29	22.33	7.04	0	1
									16주 Alt	15.15	23.4	8.25	0.1	0.933033		8주 PBS	16.24	24.44	8.2	1.16	0.447513
	8주 PBS	15.29	22.33	7.04	0	1			16주 Alt	15.9	25.15	9.25	1.1	0.466516		8주 Alt	16.12	23.8	7.68	0.64	0.641713
	8주 PBS	16.24	24.44	8.2	1.16	0.447513			16주 ip X Alt	15.88	23	7.12	-1.03	2.04202		8주 Alt	15.42	23.87	8.45	1.41	0.376312
	8주 Alt	16.3	23.01	6.71	-0.33	1.25701			16주 ip X Alt	16.52	25.31	8.79	0.64	0.641713		8주 Alt	16.3	23.01	6.71	-0.33	1.25701
	8주 Alt	15.47	22.39	6.92	-0.12	1.08673			16주 ip X Alt	15.13	22.98	7.85	-0.3	1.23114		8주 Alt	15.47	22.39	6.92	-0.12	1.08673
	8주 Alt	17.04	22.33	5.29	-1.75	3.36359										8주 Alt	17.04	22.33	5.29	-1.75	3.36359
	8주 ip X Alt	16.57	23.44	6.87	-0.17	1.12506				b-actin	Foxp-3	dCt	ddCt	2-ddCt		8주 ip X Alt	15.03	24.15	9.12	2.08	0.236514
	8주 ip X Alt	21.13	23.91	2.78	-4.26	19.1597			16주 PBS	14.84	26.67	11.83	4.43	0.0463914		8주 ip X Alt	16.57	23.44	6.87	-0.17	1.12506
	8주 ip X Alt	20.79	24.01	3.22	-3.82	14.1232			16주 PBS	15.76	23.91	8.15	0.75	0.594604		8주 ip X Alt	21.13	23.91	2.78	-4.26	19.1597
									16주 PBS	16.18	23.58	7.4	0	1		8주 ip X Alt	20.79	24.01	3.22	-3.82	14.1232
									16주 Alt	15.4	26.09	10.69	3.29	0.102238
									16주 Alt	15.15	23.4	8.25	0.85	0.554785			b-actin	Foxp-3	dCt	ddCt	2-ddCt
									16주 Alt	15.9	25.15	9.25	1.85	0.277392		8주 PBS	15.16	21.97	6.81	-1.39	2.62079
									16주 ip X Alt	15.88	23	7.12	-0.28	1.21419		8주 PBS	15.29	22.33	7.04	-1.16	2.23457
									16주 ip X Alt	16.52	25.31	8.79	1.39	0.381565		8주 PBS	16.24	24.44	8.2	0	1
									16주 ip X Alt	15.13	22.98	7.85	0.45	0.732043		8주 Alt	16.12	23.8	7.68	-0.52	1.43396
																8주 Alt	15.42	23.87	8.45	0.25	0.840896
																8주 Alt	16.3	23.01	6.71	-1.49	2.80889
																8주 Alt	15.47	22.39	6.92	-1.28	2.42839
																8주 Alt	17.04	22.33	5.29	-2.91	7.51618
																8주 ip X Alt	15.03	24.15	9.12	0.92	0.528509
																8주 ip X Alt	16.57	23.44	6.87	-1.33	2.51403
																8주 ip X Alt	21.13	23.91	2.78	-5.42	42.8137
																8주 ip X Alt	20.79	24.01	3.22	-4.98	31.5594
